# Supplementary material for: Effectiveness of Clinical Pharmacist Service on Drug-Related Problems and Patient Outcomes for Hospitalized Patients with Chronic Kidney Disease: A Randomized Controlled Trial
Source: J Clin Med. 2021 Apr 20;10(8):1788. doi: 10.3390/jcm10081788 (PMC8072770; doi:10.3390/jcm10081788)
Supplement: Supplementary file 1 [file jcm-10-01788-s001.zip]

Archive with 1 entries (1 files):
- jcm-1172703-supplementary.pdf
